# Supplementary material for: Requirements for the differentiation of innate T-bethigh memory-phenotype CD4+ T lymphocytes under steady state
Source: Nat Commun. 2020 Jul 6;11:3366. doi: 10.1038/s41467-020-17136-1 (PMC7338451; doi:10.1038/s41467-020-17136-1)
Supplement: Supplementary file 3 — Source Data [file 41467_2020_17136_MOESM3_ESM.xlsx]

## Sheet: Fig 1f
		Data
T-bet(high) TCRb- MP	Day 0	383	335	273	464	250	240
	Day 2	604	677	564
	Day 8	1909	1513	1300
T-bet(low) TCRb- MP	Day 0	159	137	137	166	166	122
	Day 2	187	226	191
	Day 8	444	316	267
T-bet(-) TCRb- MP	Day 0	70.7	65.5	61.8	72.8	94.7	73.9
	Day 2	68.6	77	73.4
	Day 8	51.7	60.5	60.4
TCRb- Naïve	Day 0	21.9	22.7	20.8	29.1	42.7	44.3
	Day 2	29.6	28.5	25.9
	Day 8	25.8	35.6	25.9

## Sheet: Fig 1h
	Data
T-bet(high) MP	12	14	14	15	15
T-bet(low) MP	11	12	12	12	12
T-bet(-) MP	10	12	12	12	13
No transfer	12	12	12	12	12	12	12	12	13

## Sheet: Fig 2a
	Data
WT	7.18	8.45	6.49	6.59	4.88	5.57	4.69	3.87
Il12b KO	6.39	6.88	8.52	8.32	7.16	5.66	6.33	6.63
Il12a KO	3.95	4.68	4.38	6.24	5.98	3.68	6.11

## Sheet: Fig 2b
	Data
WT	22.9	20.1	20.1	22	19.7	22.4	22.8	22
Il12b KO	13.3	14.7	11.6	13.4	8.08	12	9.18	11.7
Il12a KO	10.4	12.8	12.5	10.7	12.5	13.5	8.63

## Sheet: Fig 2c
	Data
WT	19.3	20.9	20.4	17.3	27.2
Il23a KO	18.8	14	20.8	18.7	17.3

## Sheet: Fig 2d
	Data
DC1	8.46	4.77	5.97	8.54	4.88
DC2	1.87	0.87	0.9	0.93	0.66
DN DC	1.68	1.49	1.72	1.58	1.26
pDC	1.3	1.16	0.83	0.63	0.98
CD4+ T cell	0.23	0.11	0.13	0.031	0.074

## Sheet: Fig 2e
	Data
DC1	8.99	9.58	7.65	8.05	10.1
DC2	1.24	1.47	1.41	1.52	1.73
DN DC	2.73	3.53	4.36	2.98	3.95
pDC	0.51	0.29	0.37	0.2	0.13
CD4+ T cell	0.015	0.018	0.014	0.015	0.02

## Sheet: Fig 2f
	Data
MHCII(very high) CD86(high) CD40(high)	34	38.9	24.6
MHCII(high) CD86(low) CD40(low)	1.58	1.3	0.49

## Sheet: Fig 2g
	Data
MHCII(very high) CD86(high) CD40(high)	41.4	36.3	36
MHCII(high) CD86(low) CD40(low)	1.68	1	0.53

## Sheet: Fig 3a
	Data
WT	6.66	9.15	7.17	7.79	7.01
Batf3 KO	8.88	5.9	7.79	9.08	6.68

[truncated: 47 more sheets: Fig 3b, Fig 3c, Fig 3d, Fig 4a, Fig 4b, Fig 4d, Fig 5a, Fig 5b, Fig 5c, Fig 5d, Fig 5e, Fig 5f, Fig 5g, Fig 5h, Fig 5i, Fig 5j, Fig 6a, Fig 6b, Fig 6c, Fig 6d …]
